# Supplementary material for: Associations between Screen-Based Activities, Physical Activity, and Dietary Habits in Mexican Schoolchildren
Source: Int J Environ Res Public Health. 2021 Jun 24;18(13):6788. doi: 10.3390/ijerph18136788 (PMC8297222; doi:10.3390/ijerph18136788)
Supplement: Supplementary file 1 [file ijerph-18-06788-s001.zip]

Archive with 10 entries (6 files):
- ijerph-1257450-supplementary/
- ijerph-1257450-supplementary/Supplementary Materials/
- ijerph-1257450-supplementary/Supplementary Materials/Table S1_Descriptive characteristics of complete information sample.pdf
- ijerph-1257450-supplementary/Supplementary Materials/Table S2_Correlates for TV watching, video game, & computer use across complete sample.pdf
- ijerph-1257450-supplementary/Supplementary Materials/Table S3_Correlates for TV watching, video game, & computer use across sex.pdf
- ijerph-1257450-supplementary/__MACOSX/
- ijerph-1257450-supplementary/__MACOSX/Supplementary Materials/
- ijerph-1257450-supplementary/__MACOSX/Supplementary Materials/._Table S1_Descriptive characteristics of complete information sample.docx
- ijerph-1257450-supplementary/__MACOSX/Supplementary Materials/._Table S2_Correlates for TV watching, video game, & computer use across complete sample.docx
- ijerph-1257450-supplementary/__MACOSX/Supplementary Materials/._Table S3_Correlates for TV watching, video game, & computer use across sex.docx
